# Supplementary material for: Comparison of Brain Gene Expression Profiles Associated with Auto-Grooming Behavior between Apis cerana and Apis mellifera Infested by Varroa destructor
Source: Genes (Basel). 2024 Jun 11;15(6):763. doi: 10.3390/genes15060763 (PMC11202474; doi:10.3390/genes15060763)
Supplement: Supplementary file 1 [file genes-15-00763-s001.zip]

Archive with 1 entries (1 files):
- genes-3010704-supplementary.pdf
